# Supplementary material for: Complete Plastid and Mitochondrial Genomes of Aeginetia indica Reveal Intracellular Gene Transfer (IGT), Horizontal Gene Transfer (HGT), and Cytoplasmic Male Sterility (CMS)
Source: Int J Mol Sci. 2021 Jun 7;22(11):6143. doi: 10.3390/ijms22116143 (PMC8201098; doi:10.3390/ijms22116143)
Supplement: Supplementary file 1 [file ijms-22-06143-s001.zip]

Archive with 1 entries (1 files):
- ijms-1227376-supplementary.pdf
